# Supplementary material for: Acquired ROS1 Intragenic Rearrangements as a Resistance Mechanism in EGFR-Mutant Non-Small Cell Lung Cancer: A Case Series
Source: Curr Oncol. 2026 May 27;33(6):311. doi: 10.3390/curroncol33060311 (PMC13298532; doi:10.3390/curroncol33060311)
Supplement: Supplementary file 1 [file curroncol-33-00311-s001.zip]

Archive with 1 entries (1 files):
- curroncol-4286946-supplementary.pdf
